# Supplementary material for: Microbial Biosynthesis of Medium-Chain-Length Polyhydroxyalkanoate (mcl-PHA) from Waste Cooking Oil
Source: Polymers (Basel). 2024 Jul 29;16(15):2150. doi: 10.3390/polym16152150 (PMC11314287; doi:10.3390/polym16152150)
Supplement: Supplementary file 1 [file polymers-16-02150-s001.zip]

Archive with 1 entries (1 files):
- polymers-3041282-supplementary.pdf
